# Supplementary material for: Prognostic significance of a signature based on senescence-related genes in colorectal cancer
Source: GeroScience. 2024 Apr 25;46(5):4495–504. doi: 10.1007/s11357-024-01164-6 (PMC11336146; doi:10.1007/s11357-024-01164-6)
Supplement: Supplementary file 1 — Supplementary file1 (XLSX 11 KB) [file 11357_2024_1164_MOESM1_ESM.xlsx]

## Sheet: Munka1
Gene Symbol	Probe set	Weight
ACTL6B	206013_s_at	-1
ACVR1B	213198_at	-1
AXL	202686_s_at	1
BAF53A	202666_s_at	-1
BHR1	207844_at	1
brPTB	218683_at	-1
C3	217767_at	1
C7	202992_at	-1
CCL2	216598_s_at	1
CCL3	205114_s_at	1
CCL7	208075_s_at	1
CCL8	214038_at	1
CD120b	203508_at	-1
CD9	201005_at	-1
CTNNB1	201533_at	-1
CTSB	213275_x_at	1
CXCL10	204533_at	-1
CSF1	209716_at	1
CST4	206994_at	1
EGF	206254_at	-1
EREG	205767_at	-1
ESM1	208394_x_at	1
ETS2	201328_at	-1
FAS1	204781_s_at	-1
FGF1	205117_at	1
FGF2	204422_s_at	1
FGF7	205782_at	1
GEM	204472_at	1
GOLGA4	201567_s_at	1
GRO2	209774_x_at	-1
HBLP1	204526_s_at	1
HFARP	221009_s_at	1
HGF	210997_at	1
HMGB1	224731_at	-1
HRG	206226_at	1
ICAM1	202638_s_at	1
ICAM3	204949_at	-1
IGF1	209541_at	1
IGFBP3	210095_s_at	1
IGFBP4	201508_at	1
IGFBP5	211959_at	1
IGFBP6	203851_at	1
IL10	207433_at	1
IL15	205992_s_at	-1
IL2	207849_at	-1
IL6	205207_at	1
IL7	206693_at	-1
IQGAP2	203474_at	-1
ITGA2	227314_at	-1
JUN	201466_s_at	-1
KITLG	226534_at	-1
LARC	205476_at	-1
MAC25	201162_at	1
MMP12	204580_at	-1
MMP14	202828_s_at	1
MMP2	201069_at	1
MMP3	205828_at	-1
NAP1L4	201414_s_at	-1
NK4	203828_s_at	1
PAI	202628_s_at	1
PAPPA	228128_x_at	1
PECAM1	208982_at	1
PGF	209652_s_at	1
PIGF	205078_at	-1
PLAT	201860_s_at	1
PLAU	205479_s_at	1
PTB2	202189_x_at	-1
PTGER2	206631_at	1
PTGES	210367_s_at	1
RPS6KA5	1554319_at	-1
SCAMP4	213244_at	1
SCYB1	204470_at	-1
SCYB3	207850_at	-1
SCYL1	223033_s_at	1
SDF1A	209687_at	1
SELPLG	209879_at	1
SERPINB3	209719_x_at	1
SERPINB4	211906_s_at	1
SFPQ	214016_s_at	1
TIMP2	231579_s_at	1
TNF	207113_s_at	1
TNF-R	207643_s_at	1
TNFRSF10C	206222_at	1
TRAPPC2	219351_at	-1
TUBGCP2	202477_s_at	1
URKR	210845_s_at	1
VEGFA	210512_s_at	1
VEGFC	209946_at	1
WNT16	224022_x_at	1
